# Supplementary material for: Experimental Validation of the Direct Kinematics of a Passive Stewart-Gough Platform with Modified Cardan Joints Using Integrated Absolute Linear Encoders
Source: Sensors (Basel). 2026 Jan 23;26(3):771. doi: 10.3390/s26030771 (PMC12899874; doi:10.3390/s26030771)
Supplement: Supplementary file 1 [file sensors-26-00771-s001.zip]

Archive with 1 entries (1 files):
- sensors-4057498-supplementary.mp4
